# Supplementary material for: The Influence of 5-HTTLPR, BDNF Rs6265 and COMT Rs4680 Polymorphisms on Impulsivity in Bipolar Disorder: The Role of Gender
Source: Genes (Basel). 2022 Mar 9;13(3):482. doi: 10.3390/genes13030482 (PMC8954186; doi:10.3390/genes13030482)
Supplement: Supplementary file 1 [file genes-13-00482-s001.zip]

Archive with 4 entries (3 files):
- genes-1611899-supplementary/
- genes-1611899-supplementary/Supplementary Figures.pdf
- genes-1611899-supplementary/TABLE_S1.pdf
- genes-1611899-supplementary/TABLE_S2.pdf
